# Supplementary material for: Root exudation in a sloping Moso bamboo forest in relation to fine root biomass and traits
Source: PLoS One. 2022 Mar 24;17(3):e0266131. doi: 10.1371/journal.pone.0266131 (PMC8947071; doi:10.1371/journal.pone.0266131)
Supplement: S1 Table — (XLSX) [file pone.0266131.s001.xlsx]

## Sheet: Sheet1
S1 Table. Data measured in this study.
Plosition	Exudation			Respiration		Diamter	SRL	SRA	RTD	Dry weight
	mgCg-1h-1	ugCh-1m-1	mgC m-2 h-1	mgCg-1h-1	µgCm-1h-1	mm	m g-1	cm2 g-1	g cm-3	g
upper	0.00384108	0.369766	0.279273	0.513958	49.4767	0.4215	10.3879	137.539	0.685625	0.01097
upper	0.0700802	3.10001	3.28398	0.505649	22.3675	0.3005	22.6064	213.4	0.642857	0.0045
upper	0.0919313	4.89325	5.99593	0.34027	18.1116	0.2598	18.7874	153.323	0.966	0.00966
upper	0.0509346	2.40209	2.815	0.308985	14.5719	0.2716	21.2042	180.94	0.834615	0.01085
upper	0.0298868	4.26255	2.69064	0.141973	20.2486	0.5043	7.01147	111.077	0.717865	0.06389
upper	0.0606985	2.96989	2.93648	0.176267	8.6245	0.3219	20.438	206.705	0.617647	0.0105
upper	0.0489741	4.17646	3.40011	0.210295	17.9337	0.391	11.7262	144.037	0.703704	0.019
upper	0.0988159	12.3448	8.70753	0.0940258	11.7464	0.4513	8.00467	113.483	0.782609	0.018
upper	0.0016956	0.0980596	0.112086	0.298048	17.2367	0.2785	17.2915	151.277	0.928571	0.013
upper	0.0550565	4.40532	4.14842	0.184705	14.7791	0.338	12.4977	132.717	0.9	0.018
upper	0.0288229	1.84753	1.74481	0.164079	10.5174	0.337	15.6007	165.192	0.722222	0.026
lower	0.206092	8.35339	8.65935	0.833521	33.7845	0.3071	24.6717	238	0.538462	0.007
lower	0.00997332	0.964901	0.940214	0.254627	31.4041	0.4164	8.10807	106.075	0.903226	0.028
lower	0.00651472	0.852977	0.602338	0.289242	37.8707	0.4508	7.63762	108.157	0.807692	0.021
lower	0.00657308	0.450291	0.445828	0.238777	16.3575	0.3215	14.5974	147.435	0.85	0.017
lower	0.0468023	3.25772	2.90517	0.203472	14.1629	0.3569	14.3666	161.1	0.692308	0.009
lower	0.0069018	1.15395	0.649581	0.14231	23.7936	0.5655	5.98104	106.25	0.666667	0.026
lower	0.0204759	1.1722	1.28582	0.336348	19.2552	0.2902	17.468	159.243	0.870882	0.02961
lower	0.0156853	2.71515	1.62581	0.281254	48.6855	0.5316	5.77696	96.4768	0.780746	0.05231
lower	0.0391416	2.78743	2.66987	0.164508	11.7153	0.3323	14.0422	146.605	0.832083	0.01997
lower	0.076387	9.3774	6.44929	0.449726	55.2091	0.4628	8.14586	118.443	0.735455	0.00809
lower	0.0108646	0.648273	0.635816	0.271464	16.1977	0.3245	16.7594	170.877	0.716923	0.03728
